# Supplementary material for: Systemic chemotherapy induces microsatellite instability in the peripheral blood mononuclear cells of breast cancer patients
Source: Breast Cancer Res. 2004 Nov 4;7(1):R28–32. doi: 10.1186/bcr950 (PMC1064099; doi:10.1186/bcr950)
Supplement: Additional File 1 — An Excel file showing raw data for each patient studied. [file bcr950-S1.xls]

## Sheet: Plan1
PCNA	hMSH2	HMLH1	HPMS1	P-53	HPMS2	ALU	PCR15.1	BAT40	MFD41	BAT26	MFD28	Tx
				0		1	1	1	1	1	1	1
92.3	41.7	6	0	0	87	1	1	1	1	2	2	2
	47.7	0	19.7	0	13	1	1	1	1	1	1	5
29	61	0	0.7	0	0.3	1	2	1	1	1	1	5
19.3	85.3	0	0	0	96.7	2	1	1	1	1	1	5
9.4	4.6	0	0	0	0	2	1	1	1	1	1	5
30.3	49.7	0	0	0	0	1	1	1	1	1	1	5
				0		1	1	1	1	1	1	1
48.3		0	0.7	0	0.3	1	1	1	1	1	1	6
9	90.3	93.7	0	0	74.4	1	1	2	1	1	1	3
48.3	33	0	0.3	0	14.3	1	1	1	1	1	1	4
59.7	87.7	0	0.3	0	0	1	1	1	1	1	1	5
50	65.3	0	0	0	11.3	1	1	1	1	1	1	5
28.3	82	0	0	0	0	2	1	1	1	1	1	5
95	47.6	5.6	5	0	99	1	1	1	1	1	1	1
0	61	0	0	0	16	1	1	1	1	1	1	2
19.3	0	5.3	0	0	96	2	1	1	2	1	1	2
97	100	11	1	0	100	1	1	1	1	1	1	4
11	50.3	0	0	0	4	1	1	1	1	1	1	5
21	92.7	0	1.6	0	1.3	1	3	1	1	1	1	5
24.7	83.3	0	0	0	0	1	3	1	1	1	1	5
90.6	4	2.7	2.4	0	4	1	1	2	2	1	1	1
6	13	0	0	0	0	1	1	2	2	1	1	2
0	14	0	0	0	23.5	1	1	1	1	1	1	1
46.7	58	0	0.7	0	1.7	1	2	1	1	1	1	5
90.7	78.7	1	5	0	98.4	1	1	1	1	1	1	5
18	33.7	0	0	0	0	2	1	2	1	1	1	5
28.7	76	0	2.3	0	0	2	1	1	1	1	1	5
16.7	86	0	0	0	0	1	1	1	1	1	1	5
2.3	39.7	0	0	0	25.7	1	1	2	1	1	1	1
0	0	0	0	0	0	1	1	1	1	1	1	2
33.7	36.3	0	4.7	0	0	2	1	1	1	1	1	2
0	0	0	0	0	0	2	3	1	1	1	1	5
15.7	65.7	0	0	0	0	2	3	1	1	1	1	5
30.4	29	0	0	0	0	1	3	2	1	1	1	5
25.3	85	0	0	0	0	1	3	2	1	1	1	5
21	49.7	39.6	0	0	93	1	1					1
97	35.7	3	10.3	0	1.3	1	1	1	1	1	1	1
0	75.3	60.6	10.7	0	99.3	1	1	1	1	1	1	2
42	58.3	0	0.7	0	0.3	2	1	1	1	1	1	6
28.7	34.3	0	0	0	4.3	1	1	1	1	1	1	4
25.4	75.4	0	3	0	0	1	3	1	1	1	1	6
20.7	47.3	0	0	0	0	1	3	1	1	1	1
0	39	0	0	0	0	1	1	1	1	1	1	1
37.3	26	0.7	0.3	0	97	2	2	1	1	1	1	2
83.3	64	0.3	0	0	6.4	1	1	1	1	1	1	4
35.3	44	0	0	0	1.6	1	1	1	1	1	1	6
0	50	0	0	0	0	1	1	1	1	1	1	1
0	0	0	0	0	0	2	2	1	1	1	1	2
75.4	90.7	0	2	0	0.7	1	1	1	1	1	1	6
8	47.7	0	0.6	0	0	1	1	1	1	1	1	4
29	50	0	0	0	0	1	1	1	1	1	1	6
24.3	72	0	0	0	0	1	1	1	1	1	1	6
0	12	0	0	0	32.7	1	1	1	1	1	1	1
43.7	77.7	24	2.3	0	95.7	2	1	1	1	1	1	5
83	61.7	0.3	4.5	0	9.4	1	1	1	1	1	1	3
27.3	87.3	0	0	0	0	1	3	1	1	1	1	3
19	89.4	0	0	0	0	1	3	1	1	1	1	3
15.7	85.3	0	0	0	0	1	3	1	1	1	1	3
31	76.7	0	0	0	0	1	1					1
49.3	61.6	0	0	0	49.3	1	1	1	1	1	1	1
18.7	90.7	0	4	0	5	2	1	1	1	1	1	3
31.3	38.3	0	5	0	0	1	1	1	1	1	1	2
44	54	0	0	0	0	1	1	1	1	1	1	4
26.7	65.3	0	0	0	0	1	1	1	1	1	1	6
22	55	0	0.3	0	44.7	1	1	1	1	1	1	1
35.7	19.3	0	0	0	0	2	1	1	1	1	1	3
28	35.3	0	0.7	0	0	2	1	1	1	2	2	3
33	84.7	0	1.4	0	3	1	1	1	1	1	1	6
15.3	94.3	0	0	0	0.3	1	1	1	1	1	1	1
71.7	47.7	0	0	0	0	2	1	1	1	1	1	4
36	82.3	0	0	0	0	1	1	1	1	1	1	6
23.4	64.7	0	0	0	0	1	1	1	1	1	1	6
22.7	78	0	0.3	0	8	1	1	1	1	1	1	1
50.3	74.6	0	2	0	0	1	2	1	1	1	1	2
29	37.7	0	5	0	3.3	3	1	1	1	1	1	4
30.3	13.3	0	3.3	0	0	3	1	1	1	1	1	6
81.3	70.7	0	0.7	0	7.7	1	1	1	1	1	1	1
27.3	85.3	0	0	0	0	2	1	1	1	1	1	2
19.7	36.4	0	0	0	0	1	1	1	2	2	1	6
26.7	30.7	4.3	1.7	0	0	1	1	1	1	1	1	6
8.6	64	0	0	0	13.7	1	1	1	1	1	1	1
41	43.4	0	1	0	0	2	3	1	2	1	1	2
14	91.3	0	0	0	1.7	1	3	1	1	1	1	4
20.3	83.3	0	0	0	0	1	1	1	1	1	1	3
23.7	73.3	0	0	0	47.4	1	1	1	1	1	1	1
21.3	71.3	0	0	0	0	1	1	1	1	1	1	5
35	41.3	5	0	0	0.3	1	1	1	1	1	1	1
58	89	0	0	0	4.3	2	1	1	1	1	1	2
9	44.7	0	0	0	0	1	1	2	1	1	1	6
81	90.3	0.7	1	0	0.7	1	1	1	1	1	1	1
24.7	63	0	0	0	0	1	1	1	1	1	1	6
37.3	70	0	0	0	0	1	1	2	1	1	1	3
60	80.3	0	0.7	0	0	1	1	1	1	1	1	1
60	58.3	0	5.7	0	0	1	1	2	1	1	1	2
58	84.7	0	3	0	0.7	1	1	1	1	1	1	6
14.7	71	0	0	0	0	1	1	1	1	1	1	1
22.7	82	0	0	0	0	2	1	1	1	1	1	2
39	79.7	0	1	0	0	1	3	1	1	1	1	5
9	11	0	0	0	0	1	3	1	1	1	1	5
26.3	83.7	0	0	0	0	1	1	1	1	1	1	1
79	59.7	0	1	0	5.3	1	2	2	1	1	1	2
9.5	27	0	0	0	0	1	1	1	1	1	1	1
22	61	0	0	0	3.7	1	1	1	1	1	1	2
15	6.4	0	0	0	0	1	1	1	1	1	1	2
24	40	0	0	0	1.3	1	1	1	1	1	1	1
27	38.3	0	0	0	0	1	1	1	1	2	1	6
13	78.7	0	0	0	0	1	1	1	1	1	1	1
41	55.7	0	4.7	0	0	2	1	1	1	1	1	2
17	17.7	0	0	0	0	1	1	1	1	1	1	6
14	78	0	0	0	0	1	1	1	1	1	1	1
25.4	67.7	0	0	0	0	1	1	1	1	1	1	5
15.7	51	0	0	0	0	1	1	2	1	1	1	5
18.3	71	0	0	0	0	1	1	1	1	1	1	1
56.4	43.7	0	0	0	0	1	1	1	1	1	1	1
31	74.7	0	0	0	0	1	1	2	1	1	1	6
18.3	77.4	0	0	0	0	1	1	1	1	1	1	1
22.7	81	0	3	0	0	2	1	1	1	1	1	6
11.7	41.4	0	0	0	0	1	1	1	1	1	1	1
27.3	78.3	0	0	0	0	1	1	1	1	2	1	6
16	82.7	0	0	0	0	1	1	1	1	1	1	1
21	50	0	0	0	0	1	1	1	1	1	1	2
